# Supplementary material for: Green synthesis of silver nanoparticles from Brownlowia tersa leaf extract: multifaceted evaluation of antibacterial, antioxidant, cytotoxic, and anti-alzheimer potential
Source: PLoS One. 2025 Nov 4;20(11):e0335524. doi: 10.1371/journal.pone.0335524 (PMC12585095; doi:10.1371/journal.pone.0335524)
Supplement: S1 File — (ZIP) [file pone.0335524.s007.zip]

Archive with 6 entries (6 files):
- Anti-bacterial.xlsx
- Cyto-toxicity.xlsx
- Elevated Plus Maze.xlsx
- Flavonoid.xlsx
- FTIR.xlsx
- Phenolic.xlsx
