# Supplementary material for: Green synthesis of silver nanoparticles from Brownlowia tersa leaf extract: multifaceted evaluation of antibacterial, antioxidant, cytotoxic, and anti-alzheimer potential
Source: PLoS One. 2025 Nov 4;20(11):e0335524. doi: 10.1371/journal.pone.0335524 (PMC12585095; doi:10.1371/journal.pone.0335524)
Supplement: S1 File — (ZIP) [file pone.0335524.s007.zip › Anti-bacterial.xlsx]

## Sheet: 1st Trail
Bacteria	Standard	Control	100 μg/disc	200 μg/disc
S. Aureus	22	0	8	9
S. flexneri	13	0	11	10
B. cereus	10	0	10	10
P. aeruginosa	19	0	8	9

## Sheet: 2nd Trail
Bacteria	Standard	Control	100 μg/disc	200 μg/disc
S. Aureus	18	0	9	12
S. flexneri	10	0	9	11
B. cereus	13	0	10	10
P. aeruginosa	20	0	10	10

## Sheet: Final
Bacteria	Standard	Control	100 μg/disc	200 μg/disc
S. Aureus	20	0	8.5	10.5
S. flexneri	11.5	0	10	10.5
B. cereus	11.5	0	10	10
P. aeruginosa	19.5	0	8	9
