# Supplementary material for: Green synthesis of silver nanoparticles from Brownlowia tersa leaf extract: multifaceted evaluation of antibacterial, antioxidant, cytotoxic, and anti-alzheimer potential
Source: PLoS One. 2025 Nov 4;20(11):e0335524. doi: 10.1371/journal.pone.0335524 (PMC12585095; doi:10.1371/journal.pone.0335524)
Supplement: S1 File — (ZIP) [file pone.0335524.s007.zip › Cyto-toxicity.xlsx]

## Sheet: 1st Trail
Concentration (μg/mL)	No. of Nauplii taken	Live Naupii	Dead	% Moratality LC50
15.625	20	6	14	70
31.25	20	3	17	85
62.5	20	0	20	100
125	20	0	20	100
250	20	0	20	100
500	20	0	20	100

## Sheet: 1st Mortality
Concentration (μg/mL)	% Moratality LC50
15.625	70
31.25	85
62.5	100
125	100
250	100
500	100

## Sheet: 2nd Trail
Concentration (μg/mL)	No. of Nauplii taken	Live Naupii	Dead	% Moratality LC50
15.625	20	9	11	55
31.25	20	2	18	90
62.5	20	0	20	100
125	20	0	20	100
250	20	0	20	100
500	20	0	20	100

## Sheet: 2nd Mortality
Concentration (μg/mL)	% Moratality LC50
15.625	55
31.25	90
62.5	100
125	100
250	100
500	100

## Sheet: 3rd Trail
Concentration (μg/mL)	No. of Nauplii taken	Live Naupii	Dead	% Moratality LC50
15.625	20	9	11	55
31.25	20	4	16	80
62.5	20	0	20	100
125	20	0	20	100
250	20	0	20	100
500	20	0	20	100

## Sheet: 3rd Mortality
Concentration (μg/mL)	% Moratality LC50
15.625	55
31.25	80
62.5	100
125	100
250	100
500	100

## Sheet: Final
Concentration (μg/mL)	No. of Nauplii taken	Live Naupii	Dead	% Moratality LC50
15.625	20	8	12	60
31.25	20	3	17	85
62.5	20	0	20	100
125	20	0	20	100
250	20	0	20	100
500	20	0	20	100

## Sheet:  Standard 1
Concentration (μg/mL)	No. of Nauplii taken	Live Naupii	Dead	% Moratality LC50
0.625	20	14	6	30
1.25	20	13	7	35
2.5	20	12	8	40
5	20	11	9	45
10	20	10	10	50
20	20	7	13	65

## Sheet: Standard 2
Concentration (μg/mL)	No. of Nauplii taken	Live Naupii	Dead	% Moratality LC50
0.625	20	13	7	35
1.25	20	12	8	40
2.5	20	11	9	45
5	20	10	10	50
10	20	9	11	55
20	20	6	14	70

## Sheet: Standard 3
Concentration (μg/mL)	No. of Nauplii taken	Live Naupii	Dead	% Moratality LC50
0.625	20	15	5	25
1.25	20	14	6	30
2.5	20	13	7	35
5	20	12	8	40
10	20	11	9	45
20	20	8	12	60

[truncated: 1 more sheets: Standard Final]
