# Supplementary material for: Green synthesis of silver nanoparticles from Brownlowia tersa leaf extract: multifaceted evaluation of antibacterial, antioxidant, cytotoxic, and anti-alzheimer potential
Source: PLoS One. 2025 Nov 4;20(11):e0335524. doi: 10.1371/journal.pone.0335524 (PMC12585095; doi:10.1371/journal.pone.0335524)
Supplement: S1 File — (ZIP) [file pone.0335524.s007.zip › Elevated Plus Maze.xlsx]

## Sheet: Open Arm
Group at 30 min	mice 1	mice 2	mice 3	mice 4	mice 5
Control (Distilled Water)	28.5	31.2	29.8	32.1	28.4
AgNPs 10 mg/kg	13	32.5	35	32.1	48.3
AgNPs 20 mg/kg	22.3	31.7	39.5	45.9	29
Diazepam	225	240	235	235	235.5

## Sheet: Closed arm
Closed Arm Time (sec)
Group	Mice 1	Mice 2	Mice 3	Mice 4	Mice 5
Control (Water)	268	272	269	271	270
AgNPs 10 mg/kg	265	270	268	269	267
AgNPs 20 mg/kg	273	270	272	269	274
Diazepam	58	62	60	61	63
