# Supplementary material for: Green synthesis of silver nanoparticles from Brownlowia tersa leaf extract: multifaceted evaluation of antibacterial, antioxidant, cytotoxic, and anti-alzheimer potential
Source: PLoS One. 2025 Nov 4;20(11):e0335524. doi: 10.1371/journal.pone.0335524 (PMC12585095; doi:10.1371/journal.pone.0335524)
Supplement: S1 File — (ZIP) [file pone.0335524.s007.zip › Flavonoid.xlsx]

## Sheet: Plant Extract and AgNPs
Sample	Concentration	Absorbance	Each Value	Value	Mean	SD
Pure Extract	500 µg/ml	0.092	24.3	48.6	49.1	1.32288
		0.096	25.3	50.6
		0.091	24.05	48.1
Nanoparticles	500 µg/ml	0.055	15.05	30.1	32.4333	2.08167
		0.061	16.55	33.1
		0.063	17.05	34.1

## Sheet: Standard
Concentration µg/mL	Absorbance
20	0.074
40	0.157
60	0.235
80	0.291
100	0.402
