# Supplementary material for: Green synthesis of silver nanoparticles from Brownlowia tersa leaf extract: multifaceted evaluation of antibacterial, antioxidant, cytotoxic, and anti-alzheimer potential
Source: PLoS One. 2025 Nov 4;20(11):e0335524. doi: 10.1371/journal.pone.0335524 (PMC12585095; doi:10.1371/journal.pone.0335524)
Supplement: S1 File — (ZIP) [file pone.0335524.s007.zip › FTIR.xlsx]

## Sheet: Sheet1
Created as New Dataset	Sample 208 By Administrator Date Sunday
cm-1	%T
4000	101.04
3999	101.04
3998	101.03
3997	101.02
3996	101.02
3995	101.02
3994	101.02
3993	101.01
3992	101
3991	100.99
3990	100.99
3989	101.01
3988	101.03
3987	101.06
3986	101.08
3985	101.08
3984	101.06
3983	101.03
3982	100.98
3981	100.94
3980	100.92
3979	100.91
3978	100.91
3977	100.92
3976	100.94
3975	100.95
3974	100.97
3973	100.97
3972	100.98
3971	100.99
3970	101
3969	101.01
3968	101.01
3967	100.99
3966	100.98
3965	100.96
3964	100.95
3963	100.93
3962	100.92
3961	100.91
3960	100.91
3959	100.92
3958	100.94
3957	100.97
3956	101
3955	101.02
3954	101.02
3953	101.01
3952	101
3951	100.98
3950	100.98
3949	100.98
3948	100.99
3947	100.99
3946	100.99
3945	100.99
3944	100.99
3943	100.99
3942	100.99
3941	100.97
3940	100.94
3939	100.92
3938	100.92
3937	100.92
3936	100.93
3935	100.92
3934	100.92
3933	100.91
3932	100.92
3931	100.93
3930	100.95
3929	100.97
3928	100.98
3927	100.97
3926	100.95
3925	100.93
3924	100.92
3923	100.92
3922	100.93
3921	100.94
3920	100.95
3919	100.93
3918	100.92
3917	100.9
3916	100.9
3915	100.91
3914	100.91
3913	100.9
3912	100.89
3911	100.87
3910	100.86
3909	100.86
3908	100.87
3907	100.89
3906	100.91
3905	100.94
3904	100.98
3903	101.03
3902	101.08
3901	101.11
3900	101.12
3899	101.09
3898	101.04
3897	100.99
3896	100.95
3895	100.94
3894	100.94
3893	100.94
3892	100.93
3891	100.92
3890	100.91
3889	100.89
3888	100.88
3887	100.89
3886	100.9
3885	100.92
3884	100.92
3883	100.91
3882	100.9
3881	100.89
3880	100.88
3879	100.87
3878	100.86
3877	100.86
3876	100.86
3875	100.87
3874	100.88
3873	100.89
3872	100.89
3871	100.88
3870	100.88
3869	100.88
3868	100.87
3867	100.86
3866	100.86
3865	100.87
3864	100.87
3863	100.87
3862	100.86
3861	100.86
3860	100.87
3859	100.87
3858	100.87
3857	100.86
3856	100.84
3855	100.84
3854	100.86
3853	100.89
3852	100.9
3851	100.88
3850	100.86
3849	100.84
3848	100.84
3847	100.83
3846	100.84
3845	100.86
3844	100.87
3843	100.88
3842	100.88
3841	100.89
3840	100.91
3839	100.94
3838	100.97
3837	100.99
3836	101.01
3835	101.05
3834	101.08
3833	101.09
3832	101.08
3831	101.04
3830	100.98
3829	100.93
3828	100.88
3827	100.86
3826	100.85
3825	100.84
3824	100.82
3823	100.82
3822	100.86
3821	100.93
3820	100.98
3819	100.99
3818	100.95
3817	100.9
3816	100.86
3815	100.8
3814	100.73
3813	100.66
3812	100.61
3811	100.59
3810	100.59
3809	100.59
3808	100.61
3807	100.64
3806	100.65
3805	100.64
3804	100.6
3803	100.58
3802	100.59
3801	100.63
3800	100.65
3799	100.64
3798	100.64
3797	100.66
3796	100.69
3795	100.7
3794	100.69
3793	100.66
3792	100.63
3791	100.61
3790	100.59
3789	100.56
3788	100.52
3787	100.49
3786	100.48
3785	100.49
3784	100.52
3783	100.57
3782	100.61
3781	100.64
3780	100.65
3779	100.64
3778	100.62
3777	100.6
3776	100.59
3775	100.58
3774	100.58
3773	100.58
3772	100.58
3771	100.59
3770	100.61
3769	100.64
3768	100.65
3767	100.68
3766	100.71
3765	100.73
3764	100.74
3763	100.71
3762	100.68
3761	100.64
3760	100.63
3759	100.64
3758	100.67
3757	100.71
3756	100.74
3755	100.77
3754	100.78
3753	100.79
3752	100.8
3751	100.81
3750	100.82
3749	100.84
3748	100.86
3747	100.88
3746	100.89
3745	100.88
3744	100.85
3743	100.8
3742	100.75
3741	100.76
3740	100.83
3739	100.95
3738	101.07
3737	101.18
3736	101.22
3735	101.18
3734	101.06
3733	100.94
3732	100.87
3731	100.86
3730	100.87
3729	100.87
3728	100.85
3727	100.81
3726	100.76
3725	100.71
3724	100.66
3723	100.62
3722	100.59
3721	100.57
3720	100.55
3719	100.54
3718	100.54
3717	100.54
3716	100.54
3715	100.54
3714	100.54
3713	100.54
3712	100.54
3711	100.54
3710	100.56
3709	100.59
3708	100.61
3707	100.6
3706	100.56
3705	100.51
3704	100.47
3703	100.45
3702	100.43
3701	100.42
3700	100.42
3699	100.41
3698	100.42
3697	100.42
3696	100.41
3695	100.37
3694	100.34
3693	100.34
3692	100.39
3691	100.45
3690	100.51
3689	100.56
3688	100.59
3687	100.59
3686	100.56
3685	100.52
3684	100.47
3683	100.46
3682	100.46
3681	100.49
3680	100.53
3679	100.56
3678	100.56
3677	100.56
3676	100.6
3675	100.7
3674	100.82
3673	100.89
3672	100.93
3671	100.93
3670	100.9
3669	100.83
3668	100.73
3667	100.61
3666	100.51
3665	100.43
3664	100.39
3663	100.39
3662	100.42
3661	100.44
3660	100.44
3659	100.43
3658	100.42
3657	100.45
3656	100.51
3655	100.58
3654	100.62
3653	100.64
3652	100.67
3651	100.72
3650	100.78
3649	100.84
3648	100.9
3647	100.93
3646	100.9
3645	100.81
3644	100.7
3643	100.61
3642	100.54
3641	100.47
3640	100.38
3639	100.3
3638	100.23
3637	100.21
3636	100.23
3635	100.27
3634	100.33
3633	100.39
3632	100.43
3631	100.46
3630	100.49
3629	100.53
3628	100.55
3627	100.54
3626	100.5
3625	100.49
3624	100.53
3623	100.61
3622	100.7
3621	100.77
3620	100.81
3619	100.81
3618	100.77
3617	100.73
3616	100.71
3615	100.72
3614	100.75
3613	100.76
3612	100.74
3611	100.7
3610	100.66
3609	100.62
3608	100.57
3607	100.5
3606	100.44
3605	100.42
3604	100.44
3603	100.49
3602	100.55
3601	100.59
3600	100.6
3599	100.6
3598	100.62
3597	100.66
3596	100.7
3595	100.71
3594	100.68
3593	100.61
3592	100.54
3591	100.47
3590	100.43
3589	100.42
3588	100.43
3587	100.46
3586	100.46
3585	100.43
3584	100.39
3583	100.35
3582	100.32
3581	100.27
3580	100.21
3579	100.14
3578	100.08
3577	100.03
3576	100.01
3575	100
3574	99.98
3573	99.93
3572	99.87
3571	99.82
3570	99.81
3569	99.84
3568	99.91
3567	99.99
3566	100.04
3565	100.04
3564	100
3563	99.95
3562	99.92
3561	99.91
3560	99.92
3559	99.91
3558	99.9
3557	99.87
3556	99.83
3555	99.79
3554	99.74
3553	99.72
3552	99.72
3551	99.73
3550	99.74
3549	99.75
3548	99.74
3547	99.73
3546	99.7
3545	99.68
3544	99.66
3543	99.65
3542	99.64
3541	99.62
3540	99.6
3539	99.58
3538	99.55
3537	99.53
3536	99.52
3535	99.53
3534	99.53
3533	99.54
3532	99.53
3531	99.52
3530	99.49
3529	99.48
3528	99.46
3527	99.46
3526	99.46
3525	99.47
3524	99.48
3523	99.48
3522	99.48
3521	99.46
3520	99.44
3519	99.42
3518	99.41
3517	99.41
3516	99.41
3515	99.41
3514	99.4
3513	99.4
3512	99.39
3511	99.39
3510	99.38
3509	99.37
3508	99.36
3507	99.36
3506	99.36
3505	99.37
3504	99.37
3503	99.37
3502	99.35
3501	99.34
3500	99.32
3499	99.31
3498	99.3
3497	99.28
3496	99.28
3495	99.27
3494	99.26
3493	99.25
3492	99.25
3491	99.24
3490	99.23
3489	99.22
3488	99.22
3487	99.21
3486	99.2
3485	99.19
3484	99.19
3483	99.18
3482	99.17
3481	99.15
3480	99.14
3479	99.13
3478	99.12
3477	99.11
3476	99.1
3475	99.09
3474	99.08
3473	99.07
3472	99.06
3471	99.05
3470	99.04
3469	99.03
3468	99.02
3467	99.02
3466	99.01
3465	99
3464	98.99
3463	98.97
3462	98.96
3461	98.95
3460	98.94
3459	98.94
3458	98.93
3457	98.92
3456	98.91
3455	98.9
3454	98.89
3453	98.88
3452	98.87
3451	98.86
3450	98.85
3449	98.84
3448	98.84
3447	98.83
3446	98.82
3445	98.81
3444	98.8
3443	98.79
3442	98.78
3441	98.77
3440	98.76
3439	98.76
3438	98.75
3437	98.74
3436	98.72
3435	98.7
3434	98.69
3433	98.68
3432	98.68
3431	98.67
3430	98.67
3429	98.66
3428	98.65
3427	98.64
3426	98.63
3425	98.63
3424	98.63
3423	98.64
3422	98.64
3421	98.64
3420	98.63
3419	98.62
3418	98.61
3417	98.59
3416	98.58
3415	98.57
3414	98.56
3413	98.56
3412	98.56
3411	98.56
3410	98.55
3409	98.54
3408	98.54
3407	98.54
3406	98.55
3405	98.54
3404	98.54
3403	98.53
3402	98.52
3401	98.52
3400	98.53
3399	98.53
3398	98.53
3397	98.53
3396	98.52
3395	98.52
3394	98.52
3393	98.53
3392	98.54
3391	98.54
3390	98.54
3389	98.53
3388	98.5
3387	98.49
3386	98.48
3385	98.48
3384	98.48
3383	98.47
3382	98.45
3381	98.45
3380	98.45
3379	98.47
3378	98.48
3377	98.49
3376	98.51
3375	98.52
3374	98.54
3373	98.54
3372	98.54
3371	98.53
3370	98.53
3369	98.55
3368	98.56
3367	98.58
3366	98.58
3365	98.58
3364	98.58
3363	98.57
3362	98.57
3361	98.57
3360	98.57
3359	98.58
3358	98.59
3357	98.59
3356	98.59
3355	98.59
3354	98.59
3353	98.59
3352	98.59
3351	98.58
3350	98.58
3349	98.58
3348	98.58
3347	98.58
3346	98.58
3345	98.59
3344	98.59
3343	98.59
3342	98.59
3341	98.59
3340	98.59
3339	98.59
3338	98.59
3337	98.59
3336	98.59
3335	98.59
3334	98.59
3333	98.59
3332	98.58
3331	98.58
3330	98.58
3329	98.58
3328	98.58
3327	98.57
3326	98.57
3325	98.57
3324	98.57
3323	98.57
3322	98.57
3321	98.57
3320	98.57
3319	98.57
3318	98.57
3317	98.57
3316	98.57
3315	98.57
3314	98.57
3313	98.56
3312	98.55
3311	98.54
3310	98.55
3309	98.56
3308	98.57
3307	98.58
3306	98.58
3305	98.59
3304	98.6
3303	98.61
3302	98.61
3301	98.59
3300	98.55
3299	98.51
3298	98.49
3297	98.49
3296	98.5
3295	98.5
3294	98.5
3293	98.51
3292	98.52
3291	98.53
3290	98.53
3289	98.5
3288	98.46
3287	98.42
3286	98.42
3285	98.47
3284	98.55
3283	98.63
3282	98.68
3281	98.7
3280	98.7
3279	98.69
3278	98.69
3277	98.69
3276	98.69
3275	98.68
3274	98.65
3273	98.62
3272	98.61
3271	98.6
3270	98.58
3269	98.55
3268	98.54
3267	98.55
3266	98.57
3265	98.6
3264	98.62
3263	98.62
3262	98.62
3261	98.62
3260	98.63
3259	98.64
3258	98.64
3257	98.63
3256	98.61
3255	98.59
3254	98.59
3253	98.59
3252	98.58
3251	98.57
3250	98.57
3249	98.58
3248	98.6
3247	98.6
3246	98.59
3245	98.58
3244	98.57
3243	98.58
3242	98.6
3241	98.62
3240	98.63
3239	98.63
3238	98.64
3237	98.64
3236	98.64
3235	98.64
3234	98.64
3233	98.64
3232	98.65
3231	98.67
3230	98.68
3229	98.69
3228	98.69
3227	98.67
3226	98.66
3225	98.64
3224	98.65
3223	98.68
3222	98.71
3221	98.74
3220	98.75
3219	98.76
3218	98.77
3217	98.78
3216	98.77
3215	98.75
3214	98.72
3213	98.69
3212	98.67
3211	98.66
3210	98.66
3209	98.67
3208	98.7
3207	98.72
3206	98.74
3205	98.76
3204	98.77
3203	98.78
3202	98.78
3201	98.77
3200	98.76
3199	98.76
3198	98.77
3197	98.78
3196	98.8
3195	98.82
3194	98.84
3193	98.84
3192	98.83
3191	98.82
3190	98.81
3189	98.81
3188	98.81
3187	98.81
3186	98.81
3185	98.81
3184	98.82
3183	98.83
3182	98.83
3181	98.82
3180	98.81
3179	98.8
3178	98.8
3177	98.8
3176	98.8
3175	98.8
3174	98.79
3173	98.78
3172	98.79
3171	98.8
3170	98.81
3169	98.82
3168	98.82
3167	98.83
3166	98.82
3165	98.82
3164	98.81
3163	98.79
3162	98.78
3161	98.77
3160	98.77
3159	98.78
3158	98.79
3157	98.8
3156	98.8
3155	98.79
3154	98.79
3153	98.79
3152	98.8
3151	98.8
3150	98.8
3149	98.8
3148	98.81
3147	98.82
3146	98.83
3145	98.83
3144	98.83
3143	98.83
3142	98.83
3141	98.84
3140	98.84
3139	98.84
3138	98.85
3137	98.86
3136	98.87
3135	98.87
3134	98.86
3133	98.86
3132	98.86
3131	98.86
3130	98.86
3129	98.86
3128	98.87
3127	98.87
3126	98.88
3125	98.89
3124	98.9
3123	98.9
3122	98.91
3121	98.91
3120	98.91
3119	98.9
3118	98.9
3117	98.91
3116	98.91
3115	98.92
3114	98.92
3113	98.92
3112	98.92
3111	98.92
3110	98.93
3109	98.94
3108	98.94
3107	98.94
3106	98.94
3105	98.93
3104	98.93
3103	98.93
3102	98.93
3101	98.93
3100	98.93
3099	98.93
3098	98.92
3097	98.92
3096	98.93
3095	98.94
3094	98.94
3093	98.94
3092	98.95
3091	98.94
3090	98.94
3089	98.94
3088	98.94
3087	98.94
3086	98.93
3085	98.93
3084	98.93
3083	98.94
3082	98.96
3081	98.96
3080	98.96
3079	98.95
3078	98.94
3077	98.93
3076	98.94
3075	98.95
3074	98.97
3073	98.99
3072	99.01
3071	99.02
3070	99.03
3069	99.03
3068	99.03
3067	99.02
3066	99
3065	98.99
3064	98.99
3063	99
3062	99.02
3061	99.04
3060	99.06
3059	99.08
3058	99.08
3057	99.08
3056	99.06
3055	99.06
3054	99.07
3053	99.1
3052	99.13
3051	99.16
3050	99.18
3049	99.21
3048	99.25
3047	99.28
3046	99.3
3045	99.28
3044	99.25
3043	99.21
3042	99.18
3041	99.17
3040	99.17
3039	99.17
3038	99.16
3037	99.13
3036	99.11
3035	99.11
3034	99.13
3033	99.16
3032	99.2
3031	99.23
3030	99.24
3029	99.24
3028	99.24
3027	99.23
3026	99.22
3025	99.2
3024	99.18
3023	99.17
3022	99.17
3021	99.18
3020	99.19
3019	99.18
3018	99.17
3017	99.15
3016	99.13
3015	99.13
3014	99.13
3013	99.13
3012	99.13
3011	99.13
3010	99.13
3009	99.13
3008	99.12
3007	99.12
3006	99.11
3005	99.11
3004	99.1
3003	99.1
3002	99.11
3001	99.11
3000	99.11
2999	99.11
2998	99.1
2997	99.1
2996	99.09
2995	99.09
2994	99.09
2993	99.09
2992	99.09
2991	99.08
2990	99.08
2989	99.08
2988	99.08
2987	99.08
2986	99.08
2985	99.08
2984	99.08
2983	99.08
2982	99.08
2981	99.08
2980	99.08
2979	99.07
2978	99.06
2977	99.06
2976	99.05
2975	99.06
2974	99.07
2973	99.07
2972	99.08
2971	99.08
2970	99.08
2969	99.07
2968	99.06
2967	99.04
2966	99.04
2965	99.03
2964	99.04
2963	99.04
2962	99.05
2961	99.04
2960	99.03
2959	99.02
2958	99.01
2957	99.01
2956	99.01
2955	99.01
2954	99.02
2953	99.04
2952	99.05
2951	99.06
2950	99.05
2949	99.04
2948	99.03
2947	99.02
2946	99.01
2945	99
2944	98.99
2943	98.98
2942	98.97
2941	98.96
2940	98.95
2939	98.94
2938	98.95
2937	98.96
2936	98.98
2935	98.99
2934	99
2933	99.01
2932	99.01
2931	99.01
2930	99.03
2929	99.04
2928	99.04
2927	99.02
2926	99
2925	98.99
2924	99
2923	99
2922	99
2921	98.98
2920	98.97
2919	98.96
2918	98.95
2917	98.96
2916	98.96
2915	98.96
2914	98.97
2913	98.98
2912	98.98
2911	98.99
2910	98.99
2909	98.99
2908	98.98
2907	98.97
2906	98.97
2905	98.97
2904	98.97
2903	98.98
2902	98.99
2901	99
2900	99.01
2899	99.02
2898	99.01
2897	98.99
2896	98.95
2895	98.93
2894	98.92
2893	98.94
2892	98.96
2891	98.97
2890	98.98
2889	98.97
2888	98.97
2887	98.97
2886	99
2885	99.03
2884	99.07
2883	99.09
2882	99.1
2881	99.1
2880	99.09
2879	99.08
2878	99.07
2877	99.08
2876	99.08
2875	99.1
2874	99.1
2873	99.08
2872	99.06
2871	99.04
2870	99.03
2869	99.04
2868	99.06
2867	99.09
2866	99.12
2865	99.14
2864	99.17
2863	99.2
2862	99.21
2861	99.2
2860	99.18
2859	99.17
2858	99.16
2857	99.16
2856	99.16
2855	99.15
2854	99.15
2853	99.15
2852	99.15
2851	99.16
2850	99.17
2849	99.16
2848	99.16
2847	99.16
2846	99.16
2845	99.17
2844	99.19
2843	99.2
2842	99.2
2841	99.19
2840	99.18
2839	99.17
2838	99.17
2837	99.17
2836	99.18
2835	99.17
2834	99.18
2833	99.18
2832	99.2
2831	99.22
2830	99.23
2829	99.23
2828	99.23
2827	99.22
2826	99.22
2825	99.23
2824	99.24
2823	99.26
2822	99.26
2821	99.26
2820	99.26
2819	99.25
2818	99.25
2817	99.25
2816	99.25
2815	99.26
2814	99.27
2813	99.28
2812	99.29
2811	99.3
2810	99.3
2809	99.3
2808	99.28
2807	99.26
2806	99.25
2805	99.25
2804	99.25
2803	99.26
2802	99.26
2801	99.26
2800	99.26
2799	99.25
2798	99.25
2797	99.24
2796	99.23
2795	99.22
2794	99.22
2793	99.23
2792	99.24
2791	99.25
2790	99.26
2789	99.26
2788	99.26
2787	99.26
2786	99.25
2785	99.24
2784	99.23
2783	99.22
2782	99.23
2781	99.24
2780	99.24
2779	99.24
2778	99.24
2777	99.23
2776	99.23
2775	99.24
2774	99.24
2773	99.25
2772	99.26
2771	99.25
2770	99.24
2769	99.23
2768	99.22
2767	99.21
2766	99.21
2765	99.21
2764	99.19
2763	99.16
2762	99.13
2761	99.12
2760	99.13
2759	99.16
2758	99.2
2757	99.23
2756	99.25
2755	99.26
2754	99.26
2753	99.26
2752	99.25
2751	99.25
2750	99.25
2749	99.27
2748	99.3
2747	99.31
2746	99.3
2745	99.27
2744	99.24
2743	99.21
2742	99.18
2741	99.15
2740	99.11
2739	99.09
2738	99.09
2737	99.1
2736	99.12
2735	99.14
2734	99.16
2733	99.19
2732	99.23
2731	99.28
2730	99.32
2729	99.33
2728	99.32
2727	99.31
2726	99.3
2725	99.3
2724	99.29
2723	99.28
2722	99.29
2721	99.31
2720	99.34
2719	99.36
2718	99.36
2717	99.35
2716	99.33
2715	99.32
2714	99.32
2713	99.32
2712	99.33
2711	99.34
2710	99.34
2709	99.34
2708	99.33
2707	99.33
2706	99.33
2705	99.33
2704	99.33
2703	99.33
2702	99.33
2701	99.34
2700	99.34
2699	99.34
2698	99.34
2697	99.34
2696	99.34
2695	99.34
2694	99.34
2693	99.34
2692	99.34
2691	99.34
2690	99.33
2689	99.33
2688	99.33
2687	99.32
2686	99.32
2685	99.32
2684	99.33
2683	99.32
2682	99.32
2681	99.32
2680	99.31
2679	99.31
2678	99.31
2677	99.31
2676	99.31
2675	99.31
2674	99.3
2673	99.3
2672	99.3
2671	99.3
2670	99.3
2669	99.3
2668	99.29
2667	99.29
2666	99.29
2665	99.28
2664	99.28
2663	99.28
2662	99.28
2661	99.29
2660	99.3
2659	99.3
2658	99.29
2657	99.28
2656	99.26
2655	99.25
2654	99.23
2653	99.22
2652	99.22
2651	99.22
2650	99.22
2649	99.22
2648	99.22
2647	99.21
2646	99.2
2645	99.2
2644	99.2
2643	99.21
2642	99.21
2641	99.2
2640	99.18
2639	99.18
2638	99.18
2637	99.19
2636	99.2
2635	99.21
2634	99.22
2633	99.23
2632	99.22
2631	99.22
2630	99.21
2629	99.21
2628	99.21
2627	99.21
2626	99.22
2625	99.23
2624	99.23
2623	99.24
2622	99.23
2621	99.23
2620	99.23
2619	99.23
2618	99.24
2617	99.25
2616	99.25
2615	99.26
2614	99.26
2613	99.26
2612	99.26
2611	99.27
2610	99.27
2609	99.27
2608	99.27
2607	99.28
2606	99.28
2605	99.28
2604	99.28
2603	99.29
2602	99.29
2601	99.3
2600	99.3
2599	99.3
2598	99.3
2597	99.31
2596	99.32
2595	99.34
2594	99.35
2593	99.36
2592	99.35
2591	99.35
2590	99.36
2589	99.36
2588	99.36
2587	99.36
2586	99.36
2585	99.37
2584	99.39
2583	99.42
2582	99.44
2581	99.46
2580	99.46
2579	99.47
2578	99.49
2577	99.51
2576	99.54
2575	99.55
2574	99.55
2573	99.56
2572	99.56
2571	99.56
2570	99.56
2569	99.56
2568	99.57
2567	99.57
2566	99.58
2565	99.59
2564	99.6
2563	99.61
2562	99.63
2561	99.65
2560	99.66
2559	99.66
2558	99.66
2557	99.67
2556	99.69
2555	99.73
2554	99.76
2553	99.79
2552	99.81
2551	99.81
2550	99.78
2549	99.73
2548	99.7
2547	99.68
2546	99.69
2545	99.7
2544	99.7
2543	99.7
2542	99.7
2541	99.71
2540	99.73
2539	99.75
2538	99.76
2537	99.76
2536	99.75
2535	99.74
2534	99.74
2533	99.75
2532	99.75
2531	99.74
2530	99.73
2529	99.72
2528	99.71
2527	99.7
2526	99.69
2525	99.68
2524	99.67
2523	99.66
2522	99.66
2521	99.66
2520	99.65
2519	99.64
2518	99.63
2517	99.63
2516	99.64
2515	99.64
2514	99.63
2513	99.62
2512	99.62
2511	99.61
2510	99.61
2509	99.61
2508	99.61
2507	99.6
2506	99.59
2505	99.58
2504	99.57
2503	99.57
2502	99.56
2501	99.56
2500	99.56
2499	99.56
2498	99.56
2497	99.55
2496	99.54
2495	99.53
2494	99.53
2493	99.52
2492	99.52
2491	99.51
2490	99.51
2489	99.51
2488	99.51
2487	99.51
2486	99.51
2485	99.51
2484	99.51
2483	99.51
2482	99.51
2481	99.52
2480	99.52
2479	99.52
2478	99.53
2477	99.53
2476	99.53
2475	99.53
2474	99.54
2473	99.54
2472	99.54
2471	99.55
2470	99.55
2469	99.55
2468	99.55
2467	99.56
2466	99.57
2465	99.57
2464	99.58
2463	99.58
2462	99.59
2461	99.59
2460	99.59
2459	99.59
2458	99.6
2457	99.6
2456	99.61
2455	99.62
2454	99.63
2453	99.64
2452	99.65
2451	99.66
2450	99.67
2449	99.68
2448	99.68
2447	99.67
2446	99.67
2445	99.66
2444	99.66
2443	99.65
2442	99.64
2441	99.64
2440	99.65
2439	99.66
2438	99.67
2437	99.66
2436	99.65
2435	99.64
2434	99.63
2433	99.62
2432	99.61
2431	99.6
2430	99.59
2429	99.58
2428	99.58
2427	99.59
2426	99.61
2425	99.62
2424	99.62
2423	99.62
2422	99.61
2421	99.6
2420	99.59
2419	99.59
2418	99.59
2417	99.59
2416	99.6
2415	99.61
2414	99.61
2413	99.61
2412	99.61
2411	99.6
2410	99.61
2409	99.63
2408	99.65
2407	99.66
2406	99.67
2405	99.67
2404	99.67
2403	99.68
2402	99.7
2401	99.73
2400	99.75
2399	99.76
2398	99.77
2397	99.79
2396	99.82
2395	99.86
2394	99.89
2393	99.91
2392	99.91
2391	99.92
2390	99.93
2389	99.95
2388	99.99
2387	100.02
2386	100.05
2385	100.08
2384	100.1
2383	100.12
2382	100.15
2381	100.19
2380	100.23
2379	100.25
2378	100.27
2377	100.28
2376	100.29
2375	100.3
2374	100.31
2373	100.33
2372	100.35
2371	100.37
2370	100.39
2369	100.4
2368	100.41
2367	100.42
2366	100.44
2365	100.45
2364	100.47
2363	100.48
2362	100.48
2361	100.47
2360	100.47
2359	100.47
2358	100.48
2357	100.5
2356	100.52
2355	100.53
2354	100.53
2353	100.53
2352	100.53
2351	100.53
2350	100.53
2349	100.54
2348	100.53
2347	100.52
2346	100.51
2345	100.5
2344	100.5
2343	100.51
2342	100.52
2341	100.53
2340	100.54
2339	100.53
2338	100.52
2337	100.5
2336	100.49
2335	100.48
2334	100.47
2333	100.47
2332	100.46
2331	100.45
2330	100.44
2329	100.43
2328	100.42
2327	100.41
2326	100.39
2325	100.38
2324	100.37
2323	100.35
2322	100.34
2321	100.32
2320	100.31
2319	100.29
2318	100.28
2317	100.26
2316	100.24
2315	100.24
2314	100.24
2313	100.23
2312	100.21
2311	100.17
2310	100.12
2309	100.09
2308	100.07
2307	100.08
2306	100.07
2305	100.04
2304	99.97
2303	99.89
2302	99.81
2301	99.77
2300	99.77
2299	99.8
2298	99.84
2297	99.88
2296	99.89
2295	99.87
2294	99.85
2293	99.85
2292	99.86
2291	99.85
2290	99.81
2289	99.74
2288	99.66
2287	99.57
2286	99.5
2285	99.45
2284	99.44
2283	99.47
2282	99.52
2281	99.57
2280	99.57
2279	99.53
2278	99.46
2277	99.41
2276	99.4
2275	99.41
2274	99.43
2273	99.46
2272	99.51
2271	99.59
2270	99.68
2269	99.75
2268	99.81
2267	99.84
2266	99.83
2265	99.78
2264	99.71
2263	99.67
2262	99.66
2261	99.7
2260	99.75
2259	99.77
2258	99.77
2257	99.75
2256	99.75
2255	99.76
2254	99.78
2253	99.81
2252	99.85
2251	99.89
2250	99.92
2249	99.94
2248	99.95
2247	99.95
2246	99.96
2245	99.97
2244	99.98
2243	99.99
2242	100
2241	100
2240	100
2239	100
2238	100
2237	100.01
2236	100.01
2235	100.01
2234	100
2233	100
2232	100
2231	99.99
2230	99.99
2229	99.98
2228	99.97
2227	99.97
2226	99.96
2225	99.96
2224	99.96
2223	99.95
2222	99.94
2221	99.93
2220	99.92
2219	99.91
2218	99.89
2217	99.87
2216	99.86
2215	99.84
2214	99.83
2213	99.81
2212	99.79
2211	99.77
2210	99.75
2209	99.73
2208	99.71
2207	99.7
2206	99.68
2205	99.66
2204	99.64
2203	99.62
2202	99.61
2201	99.6
2200	99.59
2199	99.58
2198	99.57
2197	99.56
2196	99.56
2195	99.55
2194	99.55
2193	99.54
2192	99.53
2191	99.53
2190	99.53
2189	99.52
2188	99.52
2187	99.53
2186	99.53
2185	99.53
2184	99.53
2183	99.53
2182	99.52
2181	99.51
2180	99.51
2179	99.5
2178	99.5
2177	99.5
2176	99.5
2175	99.5
2174	99.5
2173	99.51
2172	99.53
2171	99.55
2170	99.56
2169	99.57
2168	99.58
2167	99.58
2166	99.58
2165	99.58
2164	99.59
2163	99.61
2162	99.64
2161	99.69
2160	99.73
2159	99.73
2158	99.7
2157	99.67
2156	99.64
2155	99.62
2154	99.61
2153	99.63
2152	99.66
2151	99.72
2150	99.79
2149	99.87
2148	99.89
2147	99.87
2146	99.84
2145	99.82
2144	99.78
2143	99.68
2142	99.55
2141	99.44
2140	99.39
2139	99.43
2138	99.56
2137	99.76
2136	99.94
2135	100.02
2134	100
2133	99.94
2132	99.9
2131	99.9
2130	99.91
2129	99.92
2128	99.94
2127	99.95
2126	99.97
2125	100.01
2124	100.06
2123	100.11
2122	100.12
2121	100.08
2120	100.02
2119	99.98
2118	99.97
2117	99.98
2116	100
2115	100.01
2114	100.03
2113	100.04
2112	100.06
2111	100.09
2110	100.15
2109	100.22
2108	100.26
2107	100.25
2106	100.19
2105	100.13
2104	100.07
2103	100.05
2102	100.04
2101	100.04
2100	100.06
2099	100.08
2098	100.11
2097	100.13
2096	100.14
2095	100.15
2094	100.14
2093	100.13
2092	100.12
2091	100.12
2090	100.13
2089	100.14
2088	100.16
2087	100.16
2086	100.17
2085	100.18
2084	100.19
2083	100.2
2082	100.21
2081	100.21
2080	100.23
2079	100.24
2078	100.26
2077	100.28
2076	100.3
2075	100.31
2074	100.33
2073	100.34
2072	100.36
2071	100.37
2070	100.39
2069	100.41
2068	100.43
2067	100.45
2066	100.47
2065	100.49
2064	100.51
2063	100.54
2062	100.56
2061	100.59
2060	100.62
2059	100.65
2058	100.67
2057	100.7
2056	100.73
2055	100.76
2054	100.78
2053	100.79
2052	100.76
2051	100.73
2050	100.71
2049	100.75
2048	100.85
2047	100.96
2046	101.03
2045	101.02
2044	100.95
2043	100.85
2042	100.78
2041	100.73
2040	100.67
2039	100.58
2038	100.54
2037	100.64
2036	100.87
2035	101.08
2034	101.17
2033	101.16
2032	101.14
2031	101.14
2030	101.11
2029	101.01
2028	100.85
2027	100.7
2026	100.66
2025	100.8
2024	101.08
2023	101.37
2022	101.51
2021	101.44
2020	101.2
2019	100.92
2018	100.65
2017	100.36
2016	99.96
2015	99.53
2014	99.22
2013	99.19
2012	99.42
2011	99.75
2010	100.01
2009	100.15
2008	100.23
2007	100.3
2006	100.34
2005	100.32
2004	100.26
2003	100.24
[truncated: 1,553 more rows]
