# Supplementary material for: Green synthesis of silver nanoparticles from Brownlowia tersa leaf extract: multifaceted evaluation of antibacterial, antioxidant, cytotoxic, and anti-alzheimer potential
Source: PLoS One. 2025 Nov 4;20(11):e0335524. doi: 10.1371/journal.pone.0335524 (PMC12585095; doi:10.1371/journal.pone.0335524)
Supplement: S1 File — (ZIP) [file pone.0335524.s007.zip › Phenolic.xlsx]

## Sheet: Plant extract and AgNPs
Sample	Concentration	Absorbance	Each Value	Value	Mean	SD
Pure Extract	500 µg/mL	1.705	210.289	420.578	422.747	2.0588
		1.722	212.337	424.675
		1.715	211.494	422.988
Nanoparticles	500 µg/mL	0.1486	22.7711	45.5422	48.2811	2.73495
		0.16	24.1446	48.2892
		0.1713	25.506	51.012

## Sheet: Standard
Concentration (µg/mL)	Abs 1	Abs 2	Abs 3	Mean
20	0.146555	0.215	0.046	0.135852
40	0.325	0.419	0.0978	0.2806
60	0.512	0.615	0.209	0.445333
80	0.716	0.827	0.331	0.624667
100	0.864	1.152	0.354	0.79
